# Supplementary material for: Does Pre-Emptive Availability of PREDICT 2.1 Results Change Ordering Practices for Oncotype DX? A Multi-Center Prospective Cohort Study
Source: Curr Oncol. 2024 Feb 27;31(3):1278–90. doi: 10.3390/curroncol31030096 (PMC10969492; doi:10.3390/curroncol31030096)
Supplement: Supplementary file 1 [file curroncol-31-00096-s001.zip]

Archive with 3 entries (3 files):
- Appendix 1 REaCT-Algorithm Protocol 14 Jan 2020.pdf
- Appendix 2 REaCT-Algorithm Physician Questionnaire (Months 4 to 6) 14 Jan 2020.pdf
- Appendix 3 REaCT-Algorithm Physician Intervention 14 Jan 2020.pdf
